# Supplementary material for: Improving the Yield of Feruloyl Oligosaccharides from Rice Bran through Enzymatic Extrusion and Its Mechanism
Source: Foods. 2023 Mar 23;12(7):1369. doi: 10.3390/foods12071369 (PMC10093099; doi:10.3390/foods12071369)
Supplement: Supplementary file 1 [file foods-12-01369-s001.zip]

Archive with 1 entries (1 files):
- foods-2262012-supplementary.pdf
